# Supplementary material for: Bifunctional BODIPY-Clioquinol Copper Chelator with Multiple Anti-AD Properties
Source: Int J Mol Sci. 2025 Dec 9;26(24):11876. doi: 10.3390/ijms262411876 (PMC12732972; doi:10.3390/ijms262411876)
Supplement: Supplementary file 1 [file ijms-26-11876-s001.zip]

Archive with 1 entries (1 files):
- ijms-3934015-supplementary.pdf
